# Supplementary material for: Joint image reconstruction and segmentation of real-time cardiovascular magnetic resonance imaging in free-breathing using a model based on disentangled representation learning
Source: J Cardiovasc Magn Reson. 2025 Jan 24;27(1):101844. doi: 10.1016/j.jocmr.2025.101844 (PMC11874730; doi:10.1016/j.jocmr.2025.101844)
Supplement: Supplementary file 2 — Supplementary material [file mmc2.zip]

Archive with 1 entries (1 files):
- supplementary_video_1.gif
